# Supplementary material for: Digitized Construction of Iontronic Pressure Sensor with Self-Defined Configuration and Widely Regulated Performance
Source: Sensors (Basel). 2022 Aug 16;22(16):6136. doi: 10.3390/s22166136 (PMC9415562; doi:10.3390/s22166136)
Supplement: Supplementary file 1 [file sensors-22-06136-s001.zip]

Archive with 1 entries (1 files):
- sensors-1877164-supplementary.pdf
